# Supplementary material for: 3D exploration of gene expression in chicken embryos through combined RNA fluorescence in situ hybridization, immunofluorescence, and clearing
Source: BMC Biol. 2024 Jun 3;22:131. doi: 10.1186/s12915-024-01922-0 (PMC11149291; doi:10.1186/s12915-024-01922-0)
Supplement: Supplementary file 3 — Additional file 3: Individual values of the data presented in Figure 3d. [file 12915_2024_1922_MOESM3_ESM.xlsx]

## Sheet: Mean Intensity 3d
background	MN	DI4-DI5	DI2-DI3
281.479	23410.4	3741.46	7532.62
283.7	23307.9	3750.2	7564.4
285.6	23129.4	3768.8	7544.4
287.7	22923.7	3770.6	7469.4
289.5	22747.8	3740.6	7343.5
292	22565.6	3687.6	7160.4
294.2	23562.3	3642	6948.7
296	23602.3	3619.5	6728.4
287.2	23679.6	3610.8	6804
287.6	23777.1	3616.8	6716.8
288.4	23864.1	3650.4	6902.3
289.8	23910	3724	6922.8
291.5	23903	3814.7	6943.3
293.3	23928	3939.8	7126.1
295.5	23987.2	4082.7	7138.1
297	24015.9	4225	7111.7
295	24512	4080.6	7209.5
297.4	24546	4140.4	7119.6
299.8	26172.9	4184.5	7631.9
301.5	26216	4222.1	7605.5
306.2	26282.8	4265.6	7562.9
317.1	25151.5	3813	7297.2
315.3	24986.4	3807.6	7118.3
314	24741.3	3799.8	7144.8
313	24520.4	3790.4	7043.5
311	24350.2	3789.4	6920.1
308.8	24163.7	4346.3	7527.5
307.6	23887.1	4382.5	7595.9
306.5	23518.3	4410.3	7644.1
305.7	23194.9	4434.9	7698.1
304.5	22998.9	4465.9	7724.6
303.4	22867.5	4505.7	7732.7
302.6	22750.6	4552.2	7715.1
301	22577.2	4583.6	7623.4
288.5	22362.4	4551.1	7589.2
288	22212.8	4592	7446.3
287.1	22103.7	4624.1	7287.9
286.5	23692	4557.4	7174.4
285.9	23624.2	4575.8	7030.6
284.7	23522.8	4576.3	6884.1
283.4	23432	4566	6711.4
282.2	23512.6	4214.7	6696.8
